# Supplementary material for: Molecular surveillance and genetic diversity of Klossiella equi in European equids using kidney and urine samples
Source: Front Vet Sci. 2026 Jul 13;13:1862055. doi: 10.3389/fvets.2026.1862055 (PMC13403967; doi:10.3389/fvets.2026.1862055)
Supplement: Supplementary file 1 [file Table_1.XLSX]

## Sheet: Supp. table
Supplementary table 1. Details of collected samples
Equine ID	Species	Country	Area	Sampling occasion	Kidney	Urine	Sequenced	ID haplotype	COI haplotype	cytB haplotype	Final haplotype	Accesion number
1	H	CZ	Brno	E	+	-	yes	Canada	Europe A	Canada	Europe A	PX676280
2	H	CZ	Těšetice	E	-	-	no	NA	NA	NA	NA	NA
3	H	CZ	Velká Bíteš	E	-	-	no	NA	NA	NA	NA	NA
4	H	CZ	Tlumačov	E	-	NA	no	NA	NA	NA	NA	NA
5	H	CZ	Malenice	E	-	NA	no	NA	NA	NA	NA	NA
6	H	CZ	Hostomice	E	-	NA	no	NA	NA	NA	NA	NA
7	H	CZ	Praha	E	-	NA	no	NA	NA	NA	NA	NA
8	H	CZ	Dolní Domaslavice	E	-	NA	no	NA	NA	NA	NA	NA
9	H	CZ	Čerčany	E	-	NA	no	NA	NA	NA	NA	NA
10	H	CZ	Deštné v Orlických horách	E	-	NA	no	NA	NA	NA	NA	NA
11	H	CZ	Praha	E	+	NA	yes	Canada	Europe A	Canada	Europe A	PX676280
12	H	CZ	Jihlava	E	-	NA	no	NA	NA	NA	NA	NA
13	H	RO	Bacau	S	-	NA	no	NA	NA	NA	NA	NA
14	H	RO	Bacau	S	-	-	no	NA	NA	NA	NA	NA
15	H	RO	Bacau	S	-	-	no	NA	NA	NA	NA	NA
16	H	RO	Bacau	S	-	-	no	NA	NA	NA	NA	NA
17	H	RO	Teleorman	S	-	-	no	NA	NA	NA	NA	NA
18	H	RO	Bacau	S	+	NA	yes	Canada	Europe A	Canada	Europe A	PX676280
19	H	RO	Ilfov	S	+	-	yes	Canada	NA	Canada	Europe A	PX676280
20	H	RO	Alba	S	-	-	no	NA	NA	NA	NA	NA
21	H	RO	Bacau	S	-	-	no	NA	NA	NA	NA	NA
22	H	RO	Bacau	S	-	-	no	NA	NA	NA	NA	NA
23	H	RO	Bacau	S	-	NA	no	NA	NA	NA	NA	NA
24	H	RO	Calarasi	S	-	-	no	NA	NA	NA	NA	NA
25	H	RO	Teleorman	S	-	-	no	NA	NA	NA	NA	NA
26	H	RO	Bacau	S	-	NA	no	NA	NA	NA	NA	NA
27	H	RO	Calarasi	S	-	-	no	NA	NA	NA	NA	NA
28	H	RO	Teleorman	S	-	-	no	NA	NA	NA	NA	NA
29	H	RO	Calarasi	S	-	-	no	NA	NA	NA	NA	NA
30	H	RO	Bacau	S	-	-	no	NA	NA	NA	NA	NA
31	H	RO	Bacau	S	+	+	yes	Canada	Europe A	Canada	Europe A	PX676280
32	H	RO	Bacau	S	-	NA	no	NA	NA	NA	NA	NA
33	H	RO	Bihor	S	-	NA	no	NA	NA	NA	NA	NA
34	H	RO	Bacau	S	+	NA	yes	Canada	Europe A	Canada	Europe A	PX676280
35	H	RO	Bacau	S	-	-	no	NA	NA	NA	NA	NA
36	H	RO	Bacau	S	+	NA	yes	Canada	Europe A	Canada	Europe A	PX676280
37	H	RO	Bacau	S	-	-	no	NA	NA	NA	NA	NA
38	H	RO	Bihor	S	-	-	no	NA	NA	NA	NA	NA
39	H	RO	Hunedoara	S	-	-	no	NA	NA	NA	NA	NA
40	H	RO	Calarasi	S	-	-	no	NA	NA	NA	NA	NA
41	H	RO	Bacau	S	+	+	yes	Canada	Europe A	Canada	Europe A	PX676280
42	H	RO	Bacau	S	-	-	no	NA	NA	NA	NA	NA
43	H	RO	Constanta	S	-	NA	no	NA	NA	NA	NA	NA
44	H	RO	Neamt	S	-	-	no	NA	NA	NA	NA	NA
45	H	RO	Mures	S	-	-	no	NA	NA	NA	NA	NA
46	H	RO	Mures	S	-	-	no	NA	NA	NA	NA	NA
47	H	RO	Vaslui	S	-	-	no	NA	NA	NA	NA	NA
48	H	RO	Teleorman	S	-	NA	no	NA	NA	NA	NA	NA
49	H	RO	Bacau	S	-	-	no	NA	NA	NA	NA	NA
50	H	RO	Vaslui	S	-	NA	no	NA	NA	NA	NA	NA
51	H	RO	Vaslui	S	-	+	no	NA	NA	NA	NA	NA
52	H	RO	Neamt	S	-	NA	no	NA	NA	NA	NA	NA
53	H	RO	Bihor	S	-	NA	no	NA	NA	NA	NA	NA
54	H	RO	Dambovita	S	-	NA	no	NA	NA	NA	NA	NA
55	H	RO	Bihor	S	-	NA	no	NA	NA	NA	NA	NA
56	H	RO	Bihor	S	-	NA	no	NA	NA	NA	NA	NA
57	H	RO	Covasna	S	-	NA	no	NA	NA	NA	NA	NA
58	H	RO	Bihor	S	-	NA	no	NA	NA	NA	NA	NA
59	H	RO	Bihor	S	-	NA	no	NA	NA	NA	NA	NA
60	H	RO	Bihor	S	-	NA	no	NA	NA	NA	NA	NA
61	H	RO	Bihor	S	-	NA	no	NA	NA	NA	NA	NA
62	H	RO	Bihor	S	+	NA	no	NA	NA	NA	NA	NA
63	H	RO	Calarasi	S	+	NA	no	NA	NA	NA	NA	NA
64	H	RO	Valcea	S	-	+	no	NA	NA	NA	NA	NA
65	H	RO	Bihor	S	-	-	no	NA	NA	NA	NA	NA
66	H	RO	Galati	S	-	NA	no	NA	NA	NA	NA	NA
67	H	RO	Galati	S	-	+	no	NA	NA	NA	NA	NA
68	H	RO	Arges	S	-	NA	no	NA	NA	NA	NA	NA
69	H	RO	Arges	S	-	NA	no	NA	NA	NA	NA	NA
70	H	RO	Calarasi	S	-	-	no	NA	NA	NA	NA	NA
71	H	RO	Galati	S	+	-	no	NA	NA	NA	NA	NA
72	H	RO	Galati	S	-	-	no	NA	NA	NA	NA	NA
73	H	RO	Bihor	S	-	NA	no	NA	NA	NA	NA	NA
74	H	RO	Galati	S	+	-	no	NA	NA	NA	NA	NA
75	H	RO	Arges	S	-	NA	no	NA	NA	NA	NA	NA
76	H	RO	Giurgiu	S	-	-	no	NA	NA	NA	NA	NA
77	H	RO	Galati	S	-	NA	no	NA	NA	NA	NA	NA
78	H	RO	Galati	S	-	NA	no	NA	NA	NA	NA	NA
79	H	RO	Galati	S	-	NA	no	NA	NA	NA	NA	NA
80	H	RO	Galati	S	+	NA	no	NA	NA	NA	NA	NA
81	H	RO	Galati	S	-	NA	no	NA	NA	NA	NA	NA
82	H	RO	Valcea	S	-	-	no	NA	NA	NA	NA	NA
83	H	RO	Arges	S	-	-	no	NA	NA	NA	NA	NA
84	H	RO	Caras-Severin	S	-	NA	no	NA	NA	NA	NA	NA
85	H	RO	Galati	S	-	-	no	NA	NA	NA	NA	NA
86	H	RO	Dolj	S	-	-	no	NA	NA	NA	NA	NA
87	H	RO	Vaslui	S	-	-	no	NA	NA	NA	NA	NA
88	H	RO	Mehedinti	S	-	NA	no	NA	NA	NA	NA	NA
89	H	RO	Vaslui	S	-	NA	no	NA	NA	NA	NA	NA
90	H	RO	Vaslui	S	-	-	no	NA	NA	NA	NA	NA
91	H	RO	Vaslui	S	-	NA	no	NA	NA	NA	NA	NA
92	H	RO	Hunedoara	S	-	NA	no	NA	NA	NA	NA	NA
93	H	RO	Vaslui	S	-	-	no	NA	NA	NA	NA	NA
94	H	RO	Cluj	S	-	NA	no	NA	NA	NA	NA	NA
95	H	RO	Dolj	S	-	-	no	NA	NA	NA	NA	NA
96	H	RO	Prahova	S	+	-	no	NA	NA	NA	NA	NA
97	H	RO	Vaslui	S	-	-	no	NA	NA	NA	NA	NA
98	H	RO	Vaslui	S	-	+	yes	Canada	Europe A	Canada	Europe A	PX676280
99	H	RO	Arges	S	-	NA	no	NA	NA	NA	NA	NA
100	H	RO	Mures	S	-	NA	no	NA	NA	NA	NA	NA
101	H	RO	Mures	S	-	NA	no	NA	NA	NA	NA	NA
102	H	RO	Mures	S	+	NA	no	NA	NA	NA	NA	NA
103	H	RO	Neamt	S	-	NA	no	NA	NA	NA	NA	NA
104	H	RO	Neamt	S	-	-	no	NA	NA	NA	NA	NA
105	H	RO	Neamt	S	-	-	no	NA	NA	NA	NA	NA
106	H	RO	Vaslui	S	-	-	no	NA	NA	NA	NA	NA
107	H	RO	Galati	S	+	NA	no	NA	NA	NA	NA	NA
108	H	RO	Galati	S	-	-	no	NA	NA	NA	NA	NA
109	H	SP	Cantabria	S	-	-	no	NA	NA	NA	NA	NA
110	H	SP	Asturias	S	+	-	no	NA	NA	NA	NA	NA
111	H	SP	Asturias	S	+	+	no	NA	NA	NA	NA	NA
112	H	SP	Cantabria	S	-	-	no	NA	NA	NA	NA	NA
113	H	SP	Cantabria	S	+	-	yes	Canada	Europe A	NA	Canada	NA
114	H	SP	Cantabria	S	+	-	yes	Canada	Europe A	NA	Canada	NA
115	H	SP	Asturias	S	+	+	yes	Canada	Europe A	Canada	Europe A	PX676280
116	H	SP	Asturias	S	+	+	yes	Canada	Europe A	NA	Europe A	PX676280
117	H	SP	Asturias	S	-	+	no	NA	NA	NA	NA	NA
118	H	SP	Cantabria	S	-	-	no	NA	NA	NA	NA	NA
119	H	SP	Palencia	S	+	+	no	NA	NA	NA	NA	NA
120	H	SP	Asturias	S	+	-	no	NA	NA	NA	NA	NA
121	H	SP	Cantabria	S	+	-	yes	Canada	Europe A	Canada	Europe A	PX676280
122	H	SP	Cantabria	S	-	-	no	NA	NA	NA	NA	NA
123	H	SP	Cantabria	S	+	+	no	NA	NA	NA	NA	NA
124	H	SP	Cantabria	S	-	NA	no	NA	NA	NA	NA	NA
125	H	SP	Asturias	S	+	+	no	NA	NA	NA	NA	NA
126	H	SP	Cantabria	S	+	+	yes	Canada	NA	Canada	Canada	NA
127	H	SP	Asturias	S	-	+	no	NA	NA	NA	NA	NA
128	H	SP	Cantabria	S	+	+	no	NA	NA	NA	NA	NA
129	H	SP	Asturias	S	-	NA	no	NA	NA	NA	NA	NA
130	H	SP	Asturias	S	+	+	yes	Canada	Europe A	Canada	Europe A	PX676280
131	H	SP	Cantabria	S	-	+	no	NA	NA	NA	NA	NA
132	H	SP	Cantabria	S	+	+	yes	Canada	Europe A	Canada	Europe A	PX676280
133	H	SP	Asturias	S	+	+	yes	Canada	Europe A	Canada	Europe A	PX676280
134	H	SP	Asturias	S	+	+	yes	Canada	Europe A	Canada	Europe A	PX676280
135	H	SP	Sevilla	S	-	-	no	NA	NA	NA	NA	NA
136	H	SP	Cantabria	S	+	-	no	NA	NA	NA	NA	NA
137	H	SP	Lugo	S	+	+	yes	Canada	Canada	Canada	Canada	NA
138	H	SP	Cantabria	S	-	-	no	NA	NA	NA	NA	NA
139	H	NET	NA	S	-	NA	no	NA	NA	NA	NA	NA
140	H	NET	NA	S	-	NA	no	NA	NA	NA	NA	NA
141	H	NET	NA	S	-	NA	no	NA	NA	NA	NA	NA
142	H	NET	NA	S	-	NA	no	NA	NA	NA	NA	NA
143	H	NET	NA	S	-	NA	no	NA	NA	NA	NA	NA
144	H	NET	NA	S	+	NA	no	NA	NA	NA	NA	NA
145	H	NET	NA	S	-	NA	no	NA	NA	NA	NA	NA
146	H	NET	NA	S	-	NA	no	NA	NA	NA	NA	NA
147	H	NET	NA	S	+	NA	no	NA	NA	NA	NA	NA
148	H	NET	NA	S	-	NA	no	NA	NA	NA	NA	NA
149	H	NET	NA	S	-	NA	no	NA	NA	NA	NA	NA
150	H	NET	NA	S	+	NA	no	NA	NA	NA	NA	NA
151	H	NET	NA	S	-	NA	no	NA	NA	NA	NA	NA
152	H	NET	NA	S	-	NA	no	NA	NA	NA	NA	NA
153	H	NET	NA	S	-	NA	no	NA	NA	NA	NA	NA
154	H	NET	NA	S	-	NA	no	NA	NA	NA	NA	NA
155	H	NET	NA	S	-	NA	no	NA	NA	NA	NA	NA
156	H	NET	NA	S	-	NA	no	NA	NA	NA	NA	NA
157	H	NET	NA	S	+	NA	yes	Canada	NA	NA	NA	NA
158	H	NET	NA	S	-	NA	no	NA	NA	NA	NA	NA
159	H	NET	NA	S	-	NA	no	NA	NA	NA	NA	NA
160	H	NET	NA	S	+	NA	yes	Canada	NA	NA	NA	NA
161	H	NET	NA	S	+	NA	yes	Canada	NA	NA	NA	NA
162	H	NET	NA	S	+	NA	no	NA	NA	NA	NA	NA
163	H	NET	NA	S	-	NA	no	NA	NA	NA	NA	NA
164	H	NET	NA	S	-	NA	no	NA	NA	NA	NA	NA
165	H	NET	NA	S	-	NA	no	NA	NA	NA	NA	NA
166	H	NET	NA	S	-	NA	no	NA	NA	NA	NA	NA
167	H	NET	NA	S	+	NA	no	NA	NA	NA	NA	NA
168	H	NET	NA	S	-	NA	no	NA	NA	NA	NA	NA
169	H	NET	NA	S	-	NA	no	NA	NA	NA	NA	NA
170	H	NET	NA	S	+	NA	no	NA	NA	NA	NA	NA
171	H	NET	NA	S	-	NA	no	NA	NA	NA	NA	NA
172	H	NET	NA	S	+	NA	yes	Canada	Europe A	NA	NA	NA
173	H	NET	NA	S	+	NA	yes	Canada	NA	NA	NA	NA
174	H	NET	NA	S	+	NA	yes	Canada	NA	NA	NA	NA
175	H	NET	NA	S	-	NA	no	NA	NA	NA	NA	NA
176	H	NET	NA	S	-	NA	no	NA	NA	NA	NA	NA
177	H	NET	NA	S	-	NA	no	NA	NA	NA	NA	NA
178	H	NET	NA	S	-	NA	no	NA	NA	NA	NA	NA
179	H	NET	NA	S	-	NA	no	NA	NA	NA	NA	NA
180	H	NET	NA	S	-	NA	no	NA	NA	NA	NA	NA
181	H	NET	NA	S	+	NA	no	NA	NA	NA	NA	NA
182	H	NET	NA	S	-	NA	no	NA	NA	NA	NA	NA
183	H	NET	NA	S	-	NA	no	NA	NA	NA	NA	NA
184	H	NET	NA	S	+	NA	no	NA	NA	NA	NA	NA
185	H	NET	NA	S	-	NA	no	NA	NA	NA	NA	NA
186	H	NET	NA	S	-	NA	no	NA	NA	NA	NA	NA
187	H	NET	NA	S	+	NA	no	NA	NA	NA	NA	NA
188	H	NET	NA	S	-	NA	no	NA	NA	NA	NA	NA
189	H	NET	NA	S	+	NA	no	NA	NA	NA	NA	NA
190	H	NET	NA	S	+	NA	no	NA	NA	NA	NA	NA
191	H	NET	NA	S	-	NA	no	NA	NA	NA	NA	NA
192	H	NET	NA	S	+	NA	no	NA	NA	NA	NA	NA
193	H	NET	NA	S	-	NA	no	NA	NA	NA	NA	NA
194	H	NET	NA	S	-	NA	no	NA	NA	NA	NA	NA
195	H	NET	NA	S	-	NA	no	NA	NA	NA	NA	NA
196	H	NET	NA	S	-	NA	no	NA	NA	NA	NA	NA
197	H	NET	NA	S	-	NA	no	NA	NA	NA	NA	NA
198	H	NET	NA	S	+	NA	no	NA	NA	NA	NA	NA
199	H	NET	NA	S	-	NA	no	NA	NA	NA	NA	NA
200	H	NET	NA	S	-	NA	no	NA	NA	NA	NA	NA
201	H	NET	NA	S	-	NA	no	NA	NA	NA	NA	NA
202	H	NET	NA	S	+	NA	no	NA	NA	NA	NA	NA
203	H	NET	NA	S	-	NA	no	NA	NA	NA	NA	NA
204	H	NET	NA	S	+	NA	no	NA	NA	NA	NA	NA
205	H	NET	NA	S	-	NA	no	NA	NA	NA	NA	NA
206	H	NET	NA	S	+	NA	no	NA	NA	NA	NA	NA
207	H	NET	NA	S	+	NA	no	NA	NA	NA	NA	NA
208	H	NET	NA	S	+	NA	no	NA	NA	NA	NA	NA
209	H	NET	NA	S	+	NA	no	NA	NA	NA	NA	NA
210	H	NET	NA	S	+	NA	no	NA	NA	NA	NA	NA
211	H	NET	NA	S	+	NA	yes	Canada	NA	Canada	Europe A	PX676280
212	H	NET	NA	S	-	NA	no	NA	NA	NA	NA	NA
213	H	NET	NA	S	-	NA	no	NA	NA	NA	NA	NA
214	H	NET	NA	S	+	NA	no	NA	NA	NA	NA	NA
215	H	NET	NA	S	-	NA	no	NA	NA	NA	NA	NA
216	H	NET	NA	S	-	NA	no	NA	NA	NA	NA	NA
217	H	NET	NA	S	-	NA	no	NA	NA	NA	NA	NA
218	H	NET	NA	S	-	NA	no	NA	NA	NA	NA	NA
219	H	NET	NA	S	+	NA	no	NA	NA	NA	NA	NA
220	H	NET	NA	S	-	NA	no	NA	NA	NA	NA	NA
221	H	NET	NA	S	-	NA	no	NA	NA	NA	NA	NA
222	H	NET	NA	S	-	NA	no	NA	NA	NA	NA	NA
223	H	NET	NA	S	-	NA	no	NA	NA	NA	NA	NA
224	H	NET	NA	S	-	NA	no	NA	NA	NA	NA	NA
225	H	NET	NA	S	-	NA	no	NA	NA	NA	NA	NA
226	H	NET	NA	S	-	NA	no	NA	NA	NA	NA	NA
227	H	NET	NA	S	-	NA	no	NA	NA	NA	NA	NA
228	H	NET	NA	S	+	NA	no	NA	NA	NA	NA	NA
229	H	NET	NA	S	-	NA	no	NA	NA	NA	NA	NA
230	H	NET	NA	S	+	NA	no	NA	NA	NA	NA	NA
231	H	NET	NA	S	-	NA	no	NA	NA	NA	NA	NA
232	H	NET	NA	S	+	NA	no	NA	NA	NA	NA	NA
233	H	NET	NA	S	-	NA	no	NA	NA	NA	NA	NA
234	H	NET	NA	S	-	NA	no	NA	NA	NA	NA	NA
235	H	NET	NA	S	-	NA	no	NA	NA	NA	NA	NA
236	H	NET	NA	S	-	NA	no	NA	NA	NA	NA	NA
237	H	NET	NA	S	+	NA	no	NA	NA	NA	NA	NA
238	H	NET	NA	S	-	NA	no	NA	NA	NA	NA	NA
239	H	IT	NA	DUC	-	NA	no	NA	NA	NA	NA	NA
240	H	IT	Napoli	DUC	-	NA	no	NA	NA	NA	NA	NA
241	D	IT	Avellino	S	+	NA	yes	Italy	Italy	Italy	Italy	PX676284; PX676282; PX676283
242	H	IT	Bisceglie	S	+	NA	yes	Canada	Europe A	Canada	Europe A	PX676280
243	H	IT	Bisceglie	S	-	NA	no	NA	NA	NA	NA	NA
244	H	IT	Bisceglie	S	+	NA	no	NA	NA	NA	NA	NA
245	H	IT	Caserta	S	+	NA	no	NA	NA	NA	NA	NA
246	H	IT	Napoli	DUC	-	NA	no	NA	NA	NA	NA	NA
247	H	IT	Benevento	DUC	-	NA	no	NA	NA	NA	NA	NA
248	H	IT	Caserta	DUC	-	NA	no	NA	NA	NA	NA	NA
249	H	IT	Napoli	S	+	NA	yes	Canada	Canada	Canada	Canada	NA
250	H	IT	Napoli	S	+	NA	yes	Canada	Canada	Canada	Canada	NA
251	H	IT	Bari	S	-	NA	no	NA	NA	NA	NA	NA
252	H	IT	Napoli	S	+	NA	no	NA	NA	NA	NA	NA
253	H	IT	Frosinone	S	+	NA	no	NA	NA	NA	NA	NA
254	H	IT	Bari	S	+	NA	no	NA	NA	NA	NA	NA
255	M	IT	Frosinone	S	-	NA	no	NA	NA	NA	NA	NA
256	H	IT	Isernia	S	+	NA	no	NA	NA	NA	NA	NA
257	H	IT	Foggia	S	+	NA	yes	Canada	Europe A	Canada	Europe A	PX676280
258	H	IT	Foggia	S	-	NA	no	NA	NA	NA	NA	NA
259	H	IT	Foggia	S	+	NA	yes	Canada	Europe A	Canada	Europe A	PX676280
260	H	IT	Foggia	S	-	NA	no	NA	NA	NA	NA	NA
261	H	IT	Caserta	S	-	NA	no	NA	NA	NA	NA	NA
262	H	IT	Bari	S	+	NA	yes	Canada	Europe A	Canada	Europe A	PX676280
263	M	IT	Frosinone	S	-	NA	no	NA	NA	NA	NA	NA
264	M	IT	Frosinone	S	-	NA	no	NA	NA	NA	NA	NA
265	M	IT	Frosinone	S	+	NA	yes	Italy	Italy	Italy	Italy	PX676284; PX676282; PX676283
266	H	IT	Salerno	S	-	NA	no	NA	NA	NA	NA	NA
267	H	IT	Bari	S	-	NA	no	NA	NA	NA	NA	NA
268	H	IT	Napoli	S	-	NA	no	NA	NA	NA	NA	NA
269	H	IT	Napoli	S	+	NA	yes	Canada	Europe B	Canada	Europe B	PX676281
270	H	IT	Bari	S	-	NA	no	NA	NA	NA	NA	NA
271	H	IT	Napoli	S	-	NA	no	NA	NA	NA	NA	NA
272	H	IT	Bari	S	+	NA	yes	Canada	NA	NA	NA	NA
273	H	IT	Napoli	S	-	NA	no	NA	NA	NA	NA	NA
274	H	IT	Barletta-Trapani	S	-	NA	no	NA	NA	NA	NA	NA
275	H	IT	Caserta	S	-	NA	no	NA	NA	NA	NA	NA
276	H	IT	Napoli	S	+	NA	yes	Canada	Canada	Canada	Canada	NA
277	M	IT	Latina	S	-	NA	no	NA	NA	NA	NA	NA
278	M	IT	Napoli	S	-	NA	no	NA	NA	NA	NA	NA
279	H	IT	Napoli	S	+	NA	no	NA	NA	NA	NA	NA
280	H	IT	Latina	S	-	NA	no	NA	NA	NA	NA	NA
281	H	IT	Frosinone	S	+	NA	no	NA	NA	NA	NA	NA
282	H	IT	Napoli	S	+	NA	no	NA	NA	NA	NA	NA
283	H	IT	Benevento	S	-	NA	no	NA	NA	NA	NA	NA
284	H	IT	Latina	S	-	NA	no	NA	NA	NA	NA	NA
D: donkey; H: horse; M: mule; CZ: the Czech Republic; RO: Romania; SP: Spain; NET: the Netherlands; IT: Italy; E: euthanised; S: slaughtered; DUC: death of undetermined causes; +: positive; -: negative; NA: not applicable
Sampling occasion details: 1: Squamous cell carcinoma in the retropharyngeal region; 2: Thoracic melanomas, Horner’s syndrome; 3: Aortic rupture; 4: Small intestine strangulation; 5: Small intestine obstruction; 6: Chronic colitis; 7: Gastric impaction; 8: Hepatopathy; 9: Intra-abdominal abscess, peritonitis; 10: Splenic carcinoma; 11: Strangulating small intestinal obstruction; 12: Large colon i…
